# Supplementary material for: Impaired SARS-CoV-2-Specific CD8+ T Cells After Infection or Vaccination but Robust Hybrid T Cell Immunity in Patients with Multiple Myeloma
Source: Vaccines (Basel). 2024 Nov 1;12(11):1249. doi: 10.3390/vaccines12111249 (PMC11598869; doi:10.3390/vaccines12111249)
Supplement: Supplementary file 1 [file vaccines-12-01249-s001.zip]

Archive with 1 entries (1 files):
- vaccines-3250206-supplementary.pdf
